# Supplementary material for: Crizotinib-induced immunogenic cell death in non-small cell lung cancer
Source: Nat Commun. 2019 Apr 2;10:1486. doi: 10.1038/s41467-019-09415-3 (PMC6445096; doi:10.1038/s41467-019-09415-3)
Supplement: Supplementary file 4 — Supplementary Data file 1 [file 41467_2019_9415_MOESM4_ESM.xlsx]

## Sheet: Supplementary Data1
Chemicals	CALR exposure	Autophagy	HMGB1 release	Nuclear pyknosis
(S)-Crizotinib	-0.459304	0.666092	1.64029	1.82855
AB1010	-0.761009	1.93242	-0.149798	-0.758387
Afatinib	-0.467553	2.83743	3.2948	1.86325
AH20685	-0.602919	-0.40492	0.0177441	-0.974262
AH2635	-0.542253	-0.240317	0.121634	-0.626719
AH5015	-0.257404	-0.168176	0.34279	-0.152586
AMN107	0.00729694	-0.33814	-0.63352	-0.609956
AP24534	-1.23429	-0.2315	1.02532	1.20784
Axitinib	0.864929	-0.312965	-1.07348	0.600624
AZD0530	-1.04579	3.46571	-0.58169	-0.415261
AZD6244	-0.803974	0.0769488	0.240291	-1.7762
BMS907351	-0.159764	0.904136	0.100335	0.407856
Bosutinib	-0.885564	4.04653	1.00992	1.76301
Canertinib	-0.444514	16.8214	1.73086	1.84783
Ceritinib	1.54568	3.56208	2.85178	2.26228
CP690550	-0.451596	0.708321	-0.0929564	-2.09234
Crizotinib	2.09976	4.0414	2.93238	2.19288
Dasatinib	-1.49284	0.201284	1.08468	0.215089
Dovitinib	-0.485679	1.31944	1.76529	1.98084
Erlotinib	0.270245	0.469366	-0.0368511	-1.29428
Foretinib	3.04453	4.10628	3.29781	2.64396
GI230329	-0.0887135	-0.337725	-0.227039	-0.12012
GI261590	-1.03347	0.257431	0.191089	-0.640733
GI261656	-0.58104	-0.0127314	-0.193835	0.69128
GI262866	-0.152427	-0.272202	-0.209219	0.47827
GI98581	-0.500391	-0.212687	0.0290471	-1.10039
GSK1014915	-0.75876	-0.57236	-0.248765	0.29539
GSK1024304	0.325975	-0.393178	-0.390935	-0.258857
GSK1024306	0.391503	-0.431416	-0.705676	0.190286
GSK1033723	0.463601	-0.162601	-0.416304	-0.58678
GSK1034945	-0.143834	-0.384714	0.0532521	-1.00159
GSK1120212	-0.367668	0.203296	0.548789	-1.55259
GSK1122999	-0.27393	-0.52275	0.663849	-0.304402
GSK1229496	-0.541193	-0.494287	-0.0580541	-0.734626
GSK1229782	-0.041217	-0.39306	0.0171074	-1.07937
GSK1269851	-0.101959	-0.906787	-0.627558	1.0129
GSK1287544	0.666248	-0.735186	-0.734713	1.67435
GSK1292139	-0.547893	-0.559327	0.530326	1.10189
GSK1307810	2.58607	-0.752739	-0.173236	1.57906
GSK1321561	-0.899694	-0.7087	-0.35447	1.22801
GSK1321565	3.00894	-0.644865	0.337592	1.6253
GSK1322949	1.78374	-0.312708	-0.588113	1.79907
GSK1323434	0.249628	-0.470362	0.128283	-1.05414
GSK1325775	3.71946	-0.724611	-1.12768	1.27706
GSK1326180	-0.156252	-0.324515	0.00144044	-0.930119
GSK1379706	-0.224161	-0.291151	-0.358534	-0.448043
GSK1379708	-0.67787	-0.429527	0.171726	-1.14383
GSK1379710	0.452685	-0.166408	-0.111734	-0.0738742
GSK1379712	0.132225	-0.0518092	-0.204711	-0.32262
GSK1379713	-1.09334	-0.401382	-0.083745	-0.229428
GSK1379714	-0.718668	-0.097865	-0.201247	-0.230829
GSK1379715	-1.53756	0.165288	-0.213701	0.566557
GSK1379716	-1.17252	-0.212665	0.258333	-1.04293
GSK1379717	-0.0937502	-0.318478	0.291792	-0.339436
GSK1379720	-0.492814	0.0890222	-0.0102822	-0.853743
GSK1379721	-0.0767369	-0.283345	0.0502422	-0.17057
GSK1379722	-0.69453	-0.0438132	-0.20497	-0.559453
GSK1379723	-0.528235	-0.700689	-0.386125	0.174871
GSK1379724	-0.558809	0.0321983	-0.114286	-0.600794
GSK1379725	-0.744265	-0.19978	0.0761337	-0.57627
GSK1379727	-0.474929	-0.206694	0.0952243	-0.909098
GSK1379729	-0.0143953	-0.439321	-0.0989802	0.396289
GSK1379730	-0.42034	-0.29179	0.00904043	-0.504799
GSK1379731	-0.535725	-0.233268	-0.11465	-0.663155
GSK1379732	-0.262653	-0.244132	-0.0440989	-0.767558
GSK1379735	-0.192181	-0.247939	-0.240549	0.929515
GSK1379737	-1.15074	-0.252098	-0.1034	0.509101
GSK1379738	-0.424203	-0.219237	0.572077	-0.0521528
GSK1379741	-0.395106	-0.128618	0.0305789	-0.711503
GSK1379742	-0.399065	-0.293822	-0.0865895	-0.746538
GSK1379745	-0.0593286	-0.390352	-0.162932	-0.593787
GSK1379746	-0.538677	0.124406	0.220742	-0.797688
GSK1379748	-0.337689	0.0522367	0.113041	-0.525119
GSK1379751	-0.79969	-0.162321	0.180917	-0.686278
GSK1379753	-0.242122	-0.342692	0.140269	-0.929418
GSK1379754	-0.291882	-0.318809	-0.0632875	-0.767558
GSK1379757	-0.0941251	-0.30626	0.289731	-0.692584
GSK1379760	0.12044	0.0939313	0.171518	-0.470465
GSK1379761	-0.137396	-0.184828	0.218258	-0.370967
GSK1379762	-0.420504	0.158754	-0.0619695	0.167163
GSK1379763	0.362839	-0.496485	0.34274	0.297492
GSK1379765	-0.594954	-0.200412	0.0832618	-0.949738
GSK1379766	0.305403	-0.0677785	0.225945	-0.250448
GSK1379767	-0.208771	-0.292447	-0.0156413	-0.82011
GSK1379788	-0.706352	-0.221328	0.361999	-0.964452
GSK1379800	-0.784461	-0.0617165	0.231231	-0.893683
GSK1379812	0.076291	-0.307969	-0.14601	-0.459955
GSK1379825	-0.485093	-0.169844	0.105425	-0.415111
GSK1379859	-0.46859	1.10024	0.107244	-0.8103
GSK1379860	-0.0116141	-0.493524	-0.800198	0.411705
GSK1379874	-3.53323	-0.225464	0.0295401	-0.849539
GSK1379878	-2.74479	-0.379896	-0.168251	-0.0633639
GSK1379879	-2.41122	-0.283476	-0.0651482	-0.553147
GSK1379880	-2.64646	-0.308668	-0.0160458	-0.600794
GSK1379882	-1.84913	-0.326901	0.169224	0.137734
GSK1379883	-0.142961	-0.376985	0.0182163	-0.476071
GSK1379896	-2.10141	-0.518076	-0.11058	-0.51531
GSK1379899	-1.36514	-0.36199	-0.173124	0.435528
GSK1379901	-0.778773	0.211793	-0.688602	0.565608
GSK1379944	-0.573227	0.123066	0.0416307	-0.563299
GSK1383280	0.742165	-0.399225	1.02451	1.30374
GSK1383281	0.565463	-0.0501823	1.09574	1.02759
GSK1389063	-0.336351	-0.486362	-2.13475	1.97182
GSK1398460	-0.409329	0.186073	0.906856	0.574871
GSK1398463	-0.294612	-0.0252102	-0.949173	1.30548
GSK1398467	-0.0810502	-0.369807	-0.381567	1.49536
GSK1398468	0.106299	-0.434935	0.68809	1.53531
GSK1398470	0.424825	0.673079	0.467562	2.22308
GSK1398471	0.268502	-0.294705	0.752857	1.09938
GSK1398472	0.0651628	-0.248764	-1.24522	1.3489
GSK1398473	-0.232396	0.151483	-2.68896	1.83288
GSK1398474	-0.273754	-0.843262	-0.957996	1.28406
GSK1398475	0.0922384	-0.394501	0.301328	0.360089
GSK1398477	-0.0655552	0.171227	0.159343	0.376299
GSK1440913	1.26862	-0.149936	-0.681717	0.426666
GSK1487252	-1.52615	-0.374693	-1.75911	2.52296
GSK1520489	-0.161116	-0.0737942	-3.84498	2.54843
GSK1535721	-0.0121591	-0.11165	0.500866	-0.766503
GSK1558669	3.48634	1.68449	2.0123	1.6621
GSK1576028	0.431052	-0.61457	1.68569	1.94287
GSK1581427	-0.484807	-0.349783	-1.98596	1.84272
GSK1581428	0.188644	-0.402231	2.12504	1.12775
GSK1627798	-0.692388	0.230903	1.76218	0.204937
GSK1645895	0.36646	-0.00253755	-0.0736435	0.505979
GSK1649598	-0.97442	2.09217	1.34793	2.12639
GSK1653537	-0.47005	0.0804715	0.33018	-0.525669
GSK1653539	0.222971	-0.197258	0.320646	-0.596298
GSK1660437	-0.328121	3.8013	2.56582	0.576029
GSK1660450	-0.236595	0.205073	0.354043	0.091467
GSK1669917	0.100957	-0.396286	0.131296	-0.515827
GSK1669921	0.673899	1.30262	2.29559	1.32921
GSK1693850	-0.337975	0.659245	1.65739	0.333458
GSK1723980	-1.56294	2.42781	2.2781	0.169622
GSK175726	0.215847	0.0745213	0.0730895	-0.877656
GSK1804250	-1.02471	3.07486	2.26173	0.0289429
GSK189015	-0.325865	-0.028559	0.248789	-0.173103
GSK190937	-0.234546	0.0290156	0.258358	-0.845815
GSK1917008	-0.613101	-0.139662	-0.0470952	0.121571
GSK198271	-0.626361	0.222967	0.84674	0.00810151
GSK2008607	-1.3298	1.96839	2.04322	0.00636473
GSK204559	0.25273	-0.297415	0.13291	-0.142419
GSK204607	1.472	-0.460654	0.153362	0.324196
GSK204919	-0.731625	-0.228784	0.136309	-0.262257
GSK205189	0.570202	-0.19138	-0.358844	0.118677
GSK2137462	0.87097	-0.31857	-0.399635	0.091467
GSK2177277	1.81327	-0.295749	0.377991	1.09069
GSK2181306	-0.201933	-0.171169	-0.0113077	-0.77866
GSK2188764	-1.89904	0.0703532	3.97262	2.29428
GSK2189892	0.023293	-0.202476	0.39949	-0.852184
GSK2192730	0.0476252	0.221363	-0.62766	0.587028
GSK2193613	0.100925	0.305021	0.103751	-0.988231
GSK2197149	-1.71983	0.480893	0.862915	-0.307414
GSK2206003	0.376373	0.0485747	0.187168	-0.877656
GSK2219329	0.00916019	0.00143946	0.331455	-0.959285
GSK2221681	0.217607	-0.332449	0.210779	-0.81108
GSK2224810	0.164285	0.133568	-0.0336679	-0.585298
GSK2225749	0.0494179	-0.120971	0.75817	-0.330416
GSK2227430	0.14337	-0.108105	0.313947	-0.910076
GSK2228768	-0.183093	0.0113189	0.244183	-0.69761
GSK223675	-0.137205	0.052397	0.422323	-0.545352
GSK223810	-0.371759	0.149565	0.110062	-1.04207
GSK2250882	-0.236732	0.166915	0.220727	-1.06118
GSK2258759	-0.176786	-0.218513	0.34104	-0.468355
GSK2269905	-0.748518	0.122794	-0.346054	0.0503632
GSK2276055	1.46184	-0.502168	-1.26343	0.35951
GSK2283293	0.129495	0.179031	0.128089	0.0503632
GSK2286062	0.140798	0.248433	0.0510908	-1.17175
GSK2286096	-0.0416174	0.077595	-1.06383	1.58162
GSK2286295	-0.134852	0.101597	0.761551	-0.379201
GSK2286775	-0.0550865	-0.273974	-0.0029223	-0.0474755
GSK2288359	0.265423	-0.0455861	0.36948	-0.210154
GSK2289044	-0.467903	0.125977	0.226451	-0.782712
GSK2291363	0.0816407	-0.369132	0.557015	-0.955233
GSK2296823	-0.940686	0.0312524	0.238017	0.161517
GSK2297099	-0.652029	0.114828	0.472254	-0.171366
GSK2297428	-0.267508	0.03144	0.81961	-0.801817
GSK2297430	-0.122272	0.0983719	0.696574	-0.474723
GSK2297542	-0.305417	-0.022094	0.563859	-0.89213
GSK2297543	-0.64007	-0.376549	0.0315783	0.00165404
GSK2298859	-0.916006	-0.432146	1.03025	0.239349
GSK2299009	-0.891057	-0.604574	0.209092	-0.264686
GSK2306394	-0.573422	-0.428271	0.338183	0.0894184
GSK2328680	-0.210103	-0.237857	-0.0114745	-0.314663
GSK2333389	-1.2339	-0.603961	0.428332	0.452665
GSK2334006	-0.780001	-0.369984	0.0406632	1.04386
GSK2336394	-1.48559	-0.403522	0.0497711	-0.0751397
GSK2342769	-1.70885	-0.126523	0.114665	0.837244
GSK2344444	-1.36297	-0.270167	1.01264	0.417925
GSK2347225	-1.2206	-0.420831	0.159441	0.900019
GSK2363608	-1.04998	-0.460947	0.635973	0.219236
GSK2363608	-1.31189	-0.126146	0.171827	0.0181099
GSK2373690	-1.35546	-0.460517	1.05532	0.154632
GSK2373693	-1.04759	-0.274803	1.51186	0.926227
GSK2375584	-0.130476	-0.212759	0.331424	0.129034
GSK2376236	0.215879	-0.472234	0.443399	0.450837
GSK2576924	-0.23912	-0.516505	0.065654	0.276527
GSK257997	-0.419552	-0.479721	0.161509	-0.234213
GSK2587663	-0.800552	-0.629679	0.185104	-0.214709
GSK2593067	-0.867857	-0.593405	-0.253978	0.885392
GSK260205	-0.642642	2.01831	1.49184	2.06168
GSK2603346	-0.599991	-0.54917	-0.421771	0.657449
GSK2603358	-0.739365	-0.732969	-1.03732	1.04386
GSK2606414	-0.24915	-0.368458	0.0441134	0.425239
GSK2606590	-0.102575	-0.692976	-0.574466	0.780562
GSK2608885	0.510935	-0.38737	-0.995473	2.33838
GSK2608899	-0.144937	-0.517525	-0.960816	1.03715
GSK2634140	-0.653158	-0.73142	-0.0333998	0.0309088
GSK2634758	-0.434408	-0.171326	-0.141948	0.0284709
GSK2635225	-0.173925	-0.0980011	0.146354	-0.365195
GSK2645446	-0.311026	-0.41387	0.099654	-0.314663
GSK292658	-1.30643	0.162819	0.539647	1.09566
GSK299495	-2.21534	0.108796	-0.525698	0.774468
GSK301329	0.00839813	-0.691874	-3.3762	1.50035
GSK301362	-1.07359	-0.2686	0.239078	0.202171
GSK306886	-0.477696	-0.217641	0.274931	0.955482
GSK312879	-1.31752	-0.322076	0.235302	0.333818
GSK323521	-0.186052	-0.403814	-0.0902493	-0.435949
GSK326180	-1.22031	-0.180937	0.281696	0.684875
GSK327238	0.640247	-0.474109	-1.46776	2.14822
GSK336313	-0.364918	-0.536007	0.0698174	0.0394415
GSK336735	-0.267371	-0.310896	0.413622	2.25427
GSK346294	2.18402	-0.972485	-1.18521	2.09032
GSK357952	-1.41472	-0.100733	0.0456935	0.641602
GSK361061	-1.21076	-0.178287	-0.186232	0.28445
GSK364507	-1.25203	-0.336821	-0.170455	-0.31832
GSK398099	-0.715603	0.104058	0.109486	0.234473
GSK429286	-0.850856	-0.74716	0.577326	-0.193378
GSK448459	0.707651	-0.893959	-0.0945737	2.01475
GSK479719	1.23379	-0.804804	-0.925465	1.92455
GSK483724	2.8163	-0.746412	-0.254491	2.38409
GSK507274	-2.27229	-0.0463378	-1.52741	0.707426
GSK507358	-0.751718	-0.404766	-0.586172	0.264338
GSK580432	1.59461	-0.872772	-0.0145996	2.17077
GSK581271	-1.44144	-0.494552	-0.974206	1.54545
GSK682037	-0.545244	-0.47422	0.98952	2.1726
GSK683281	-0.495012	-0.701183	-0.0342732	0.631241
GSK846226	0.23905	-0.400415	0.298468	0.271042
GSK902056	-1.85822	-0.362428	-1.92273	1.91479
GSK907232	0.543805	-0.862743	-0.0773333	1.89834
GSK977617	0.242156	-0.866115	0.843686	1.44977
GSK977617	0.58899	-0.893754	0.662135	1.7289
GSK977620	0.239357	-0.900733	-0.542872	1.44733
GSK986310	-1.75999	-0.679457	0.414304	0.772639
GSK993273	-0.520783	-0.48192	0.0313731	-0.224461
GW271431	-0.764553	-0.605229	0.123298	-0.251278
GW272142	-1.03238	-0.250297	-0.0498946	-0.454842
GW273749	-0.278914	-0.394407	0.164775	0.137567
GW275568	-0.111216	-0.248181	0.184054	0.289326
GW281179	-1.20885	-0.405	0.0497501	-0.362202
GW282450	-0.474795	-0.361959	0.160839	-0.175703
GW284543	-0.636232	-0.579265	-0.219869	0.355759
GW320571	-0.365154	-0.226398	-0.455774	0.0120151
GW407034	-1.10391	-0.347522	-0.108704	0.015672
GW412617	-0.316688	-0.518007	1.05464	0.925008
GW424170	-0.767644	-0.299472	0.338083	-0.0373523
GW440132	-2.01605	-0.551381	3.73024	2.85948
GW440135	0.305187	1.46327	-0.321454	0.182733
GW440137	0.736054	0.557804	-0.0899848	0.247263
GW440138	1.51185	0.475472	-0.662294	1.58093
GW440146	-1.83679	2.47322	3.91778	2.72398
GW440148	-0.707808	-0.865831	4.08743	2.54118
GW457859	0.0133596	0.0806899	0.393315	-1.08499
GW461484	0.0450967	-0.141976	-0.0104657	-0.650387
GW461487	0.0709423	-0.0663709	0.39893	-1.05796
GW466413	0.118174	-0.0486963	0.240466	-0.913565
GW468513	0.501381	0.199617	0.427688	-0.829633
GW475620	-0.245431	-0.157659	0.032036	-0.580428
GW482059	0.170129	-0.191263	0.235414	-0.372272
GW493036	1.93782	-0.472406	-2.00858	1.97997
GW494601	-0.637396	1.37807	0.314082	-1.06294
GW494610	2.15032	0.239284	-1.81631	2.08382
GW494702	-0.214914	4.34658	-0.687133	0.56521
GW497681	-0.171562	0.106797	0.371179	-1.2308
GW514784	0.246341	-0.315056	0.275713	-0.0777974
GW514786	-0.179095	0.225085	0.42763	-0.956243
GW515532	-0.149423	-0.206248	0.434147	-0.3488
GW525701	1.08201	-0.216102	0.476722	2.22323
GW548057	0.0672754	-0.0818763	0.340764	-1.01315
GW551191	0.563635	0.199837	0.377077	-0.677416
GW552771	0.146972	0.0376002	0.419322	-0.451937
GW554060	-0.0472349	0.341738	0.123353	-1.07432
GW560106	-0.717643	1.30538	-0.232298	0.225213
GW560109	-0.290231	5.90811	-0.284221	1.29215
GW560116	-0.102755	0.3378	0.353293	-1.01884
GW560459	-0.0178955	-0.123227	0.272258	-1.11415
GW567142	-0.194203	3.46734	1.46864	2.73038
GW567143	-0.482149	0.785752	0.510153	-0.902184
GW567145	-0.236394	3.13476	0.256141	-0.54725
GW567148	-0.097194	1.7852	-0.0603363	0.331195
GW569716	-0.234675	0.226279	0.518459	-0.886536
GW572016	-0.160913	-0.346365	0.159689	-0.702485
GW574783	-0.111755	-0.0325088	0.243468	-0.903607
GW576604	-0.214137	-0.103548	0.361263	-0.639718
GW577382	0.502259	-0.498217	-0.214381	1.02826
GW578342	-1.21095	1.78917	-0.157303	1.87114
GW579362	0.897335	0.0155362	-1.67861	1.84554
GW582764	-0.30326	0.456056	0.219854	-0.710136
GW582868	-0.150102	0.44659	-0.0412528	0.114251
GW583340	0.626487	0.314264	-0.0219663	0.0978917
GW591947	-0.356143	0.278169	0.254999	-0.752102
GW595885	-0.0896015	-0.0863091	0.570098	-1.31544
GW599550	0.00747423	0.040964	0.543319	-0.924946
GW608005	0.0332669	-0.178082	0.506929	-0.454071
GW621581	0.0250023	-0.197794	0.476252	-0.190181
GW622475	1.75473	5.4189	1.44276	-0.185202
GW630813	-0.20484	-0.213271	0.408074	-1.0985
GW635815	-1.44026	0.574819	0.0327604	0.817008
GW639905	-0.198177	0.0874232	0.307592	-0.262022
GW654607	-0.0040528	-0.181936	0.350402	0.823409
GW659008	-0.690755	-0.0697175	0.0842034	-0.126165
GW659009	-0.965357	0.157959	0.0184993	0.450692
GW663929	-0.720036	0.460656	-0.0431971	-0.186625
GW664114	0.718102	1.62952	-0.769708	0.786422
GW679395	0.585237	-0.496021	0.119418	-0.473987
GW679396	0.309585	-0.694625	0.226071	0.526801
GW679662	0.138974	-0.173359	0.628819	-0.500305
GW680061	0.140487	0.116598	0.619151	-0.991807
GW680338	0.455498	-0.0564205	0.0150263	-0.634027
GW680903	-0.176297	0.480628	0.26843	-0.890092
GW681170	0.288539	-0.00676305	0.41685	-0.479677
GW681251	0.088292	-0.166391	0.361986	-0.131144
GW682569	0.0658338	-0.508046	-0.186933	1.06098
GW683134	-0.320525	-0.00130271	0.964759	1.61365
GW684083	-0.273446	0.0650359	0.375532	-1.05725
GW684088	-0.198889	-0.014082	0.0791951	-0.515242
GW684374	0.479495	-0.206898	0.107096	-0.253486
GW684941	-0.283691	0.722404	0.300529	2.12152
GW689066	-0.322317	-0.05231	0.393516	-0.818252
GW692089	0.171344	-0.0229213	0.118405	-1.29339
GW693028	0.294151	-0.0223826	0.444349	-0.924946
GW693542	-0.155793	-0.0749488	0.487362	-1.00888
GW694077	1.42368	1.96788	-1.01585	1.05814
GW696155	1.20194	-0.652255	0.293723	1.11575
GW697465	0.018222	-0.319917	0.0124166	0.064461
GW697999	0.210128	-0.727914	0.364487	-1.01528
GW701424	1.57006	-0.643163	-1.22367	1.64424
GW702865	-0.0335959	-0.101363	0.124825	-1.27846
GW707818	0.369443	-0.256174	-0.856724	1.91595
GW709199	-0.12718	0.180267	-0.0705918	-0.474124
GW767488	1.83411	-0.425189	-1.50693	1.89213
GW768504	0.34326	0.259738	0.239991	-0.872866
GW775604	0.400595	-0.49123	-0.352405	-0.114466
GW775610	-0.365587	-0.0377721	-0.109708	-0.285794
GW776245	0.060992	-0.0440374	-0.0816582	0.0180263
GW779439	7.91391	1.65121	0.924047	1.74882
GW781483	1.30022	1.41178	-1.13132	1.59553
GW784041	0.174376	-0.160236	-0.00191711	0.826465
GW787226	-0.192961	-0.0736889	-1.26923	1.02515
GW789449	1.36617	-0.216688	-1.78172	1.80092
GW792479	0.18654	-0.400382	-0.021989	-0.145368
GW800172	0.672238	-0.393777	0.221558	-1.06186
GW809893	1.8109	-0.753414	-0.486459	1.96104
GW810083	-0.420685	-0.0013553	0.178605	-0.877031
GW810437	0.324679	0.0941534	0.288074	-0.752524
GW810445	0.400251	-0.197593	0.184579	-1.22743
GW810578	2.19521	-0.762132	-3.53979	1.9144
GW811603	0.552258	0.269627	-1.21736	0.979117
GW812171	0.596641	-0.265293	-0.155063	-0.988363
GW813244	0.608898	0.152229	-0.602821	0.746508
GW813349	0.186152	-0.0122306	-0.204371	-0.140118
GW819776	0.823101	-0.288573	0.0182621	-1.4035
GW823670	-0.188724	-0.262278	0.143122	-1.02552
GW824645	1.72212	0.157997	-0.021106	0.522784
GW827654	2.6942	1.01882	-1.67598	1.66246
GW828205	-0.568186	0.0143023	0.184322	-0.541056
GW829058	0.230555	-0.103327	0.342738	-1.06025
GW829116	1.86886	5.8373	-0.242897	-0.464186
GW829351	0.432414	-0.136433	0.203306	-1.34212
GW830707	3.48366	-0.631482	-1.1596	1.27472
GW830899	0.0153541	0.13569	-0.000150538	-0.347477
GW835314	-0.1501	0.0137575	0.416954	-0.204426
GW839464	-0.15672	0.328244	0.00959184	-0.567961
GW854278	1.40968	-0.773704	-0.118526	1.82914
GW855857	-0.153411	0.297698	0.0230339	-0.384225
GW856795	0.209818	0.703727	-0.79337	0.434748
GW856805	-0.310321	0.468826	-0.538659	0.214255
GW867253	0.323692	-0.323199	0.483038	-0.739601
GW867587	0.552564	-0.193422	-0.253685	-0.711332
GW867588	0.371288	-0.208985	0.324887	-1.55858
GW868318	0.189485	-0.0776612	0.291498	-1.46246
GW869516	0.111133	-0.608935	0.390546	0.642729
GW869640	0.604138	-0.154221	0.660651	-1.36312
GW869641	0.605769	0.0119047	0.440589	-1.33728
GW872411	1.20822	-0.0558893	0.628218	0.0212224
GW873004	-0.231317	-0.0251747	0.163664	-0.371757
GW876019	0.249394	-0.200435	0.334845	-0.523339
GW876731	1.85817	-0.313042	0.110289	-0.504569
Imatinib	-0.719088	0.407075	-0.273878	-1.36368
INCB018424	-0.420403	-0.0246418	0.325982	-0.951155
Lestaurtinib	2.09231	4.47288	3.42662	0.375086
Mitoxantrone	2.35289	-0.0975752	2.32698	1.91144
OSI-906	-0.780088	-0.403261	0.748204	-1.68753
PCI-32765	-2.45332	3.74851	2.42707	1.55482
Quizartinib	-0.614233	-0.66621	-1.16149	-0.0509304
Rapamycin	-1.42367	0.325926	0.631411	-0.665859
Rociletinib	0.342548	0.588086	0.584766	0.978448
SB-202620	-0.211239	-0.145634	0.327797	-1.36797
SB-211742	-0.530662	0.0585065	0.0129208	-0.716262
SB-211743	0.193924	-0.00282524	0.0266384	-1.13778
SB-213663	0.19692	0.00445693	0.113995	-1.09659
SB-217146	0.693923	-0.0906606	-0.0268129	-0.991593
SB-217360	0.371655	0.169679	-0.318688	-1.20966
SB-217780	-0.434725	0.133083	0.332509	-0.558118
SB-219952	-0.202806	0.0308029	0.259943	-0.199832
SB-219980	0.301922	-0.365932	0.143355	-0.925364
SB-222516	-0.220283	-0.0719466	0.100428	-0.733323
SB-222517	0.129388	-0.218588	0.270166	-1.56261
SB-222903	0.839311	0.00936891	-0.115711	-0.53203
SB-223132	-0.307882	-0.14249	0.146268	-0.253641
SB-229482	0.116402	-0.330143	-0.29426	-0.169647
SB-236560	0.474609	-0.183763	-0.281241	0.141392
SB-238039	2.26255	0.322794	-0.300054	1.18103
SB-238039	0.047985	-0.108321	0.088118	1.03448
SB-245391	-0.703911	0.672422	0.841479	2.30935
SB-249175	0.214425	-0.374237	-0.421148	0.390092
SB-282852	0.82152	-0.0215846	-0.0652079	-1.11355
SB-282975	-0.095518	-0.166142	0.33024	-0.172928
SB-284851	-0.115529	-0.0134274	-0.120452	0.372375
SB-284852	-0.662987	0.260987	0.408543	0.117769
SB-300079	1.0462	0.0184683	0.144856	-0.894673
SB-317651	-0.180597	0.150928	-0.0478888	-0.688702
SB-317658	0.877559	-0.386976	0.0549398	-0.288922
SB-317661	0.98259	-0.0245815	0.267357	-0.519107
SB-326892	0.0341138	0.395599	0.15776	-0.685421
SB-331032	-0.0292068	0.259747	0.208068	-1.20482
SB-333613	1.18804	0.0670643	0.381461	-1.16928
SB-334860	0.9789	-0.133821	-0.568886	-0.696794
SB-334865	-0.326024	0.649883	0.118517	-0.580428
SB-340867	-0.371722	-0.10515	-0.0917132	-0.84379
SB-341528	-0.0492983	0.226712	-0.142402	-1.2662
SB-341556	-0.090544	-0.266473	0.0787884	-0.262827
SB-342409	0.307349	-0.725941	-0.0441247	0.704412
SB-342411	0.0609038	-0.0673025	0.0589548	-1.02794
SB-360737	-0.171027	-0.139342	-0.137002	-0.195895
SB-373598	0.0760041	0.362212	-0.0537109	-1.41562
SB-376715	-0.00688694	-0.076397	-0.241155	-0.980286
SB-381891	0.336561	0.0622427	-0.432694	-0.554837
SB-381904	1.35234	0.0222258	-0.998813	0.616481
SB-386023	0.554587	2.38067	0.212166	-0.408457
SB-390526	-0.759323	0.283332	0.143296	-1.39785
SB-390530	-0.239452	-0.00994947	0.0328999	-0.78483
SB-390532	-0.295921	0.296305	0.0980364	-0.695264
SB-390534	-0.343923	0.0264096	0.0614955	-1.0344
SB-390765	-0.36658	0.195561	-0.189061	-1.12405
SB-390766	0.152998	-0.278423	0.30819	-0.0298763
SB-390767	-0.298076	0.296381	-0.10855	-0.517433
SB-390769	-0.384509	-0.156359	-0.0264179	-0.61127
SB-390770	0.213205	0.271004	0.50396	-1.45277
SB-390771	-0.387864	0.518116	0.183156	-0.678859
SB-404290	-0.100863	0.153161	-0.113023	-1.35747
SB-404321	0.291145	0.115318	-0.158249	-0.672564
SB-405367	0.24662	0.0210751	-0.420771	-1.08528
SB-408010	0.829127	-0.246434	0.464248	-1.33728
SB-428218	-0.715349	-0.112979	0.0913546	-0.601427
SB-477794	0.760957	1.42346	0.196148	-0.0676211
SB-477794	-0.0751746	4.37153	0.23571	0.459649
SB-517081	0.424298	0.0505088	-0.0877338	-0.0653111
SB-517389	-0.160926	-0.257928	-0.155115	-0.0679359
SB-548492	-0.0605654	0.152735	-0.820068	-0.204117
SB-589132	0.308412	-0.107808	-0.172485	0.00490234
SB-601273	2.04797	-0.648174	2.68974	1.92005
SB-601436	2.06586	0.779879	0.508166	1.88567
SB-610250	-0.253598	0.310378	-0.34543	-0.550243
SB-642057	-0.133747	0.130994	-0.506968	0.687351
SB-642124	0.0592058	-0.0932479	-0.0183578	-0.342228
SB-660566	-0.611538	0.0800595	0.177979	-0.260203
SB-684387	-0.262132	7.41755	-11.0959	1.10511
SB-693162	-0.0491184	-0.166546	-0.214457	-1.02875
SB-693578	-0.136054	0.146638	0.139709	-0.391443
SB-707548	1.69798	0.402235	-1.24007	1.10673
SB-708998	-0.553253	0.226649	0.256715	-0.617832
SB-708999	-0.265551	0.245879	0.392814	-1.11436
SB-710363	3.65117	-0.140922	-3.81664	1.68583
SB-710397	-0.0880682	0.481885	0.150218	-0.3816
SB-710903	0.0157194	0.185591	-0.214428	-0.556805
SB-711239	0.378439	0.231095	0.245797	-1.39866
SB-711805	1.74885	-0.286732	-2.76704	0.0470678
SB-711880	-0.100934	0.703162	0.00839151	-0.706419
SB-731254-M	-0.198423	-0.138432	-0.322389	-0.800176
SB-731284	2.25666	-0.534024	-0.661651	0.330559
SB-731579	1.69733	-0.21849	-2.09152	1.62637
SB-732932	0.731251	-0.116526	-0.771173	0.152872
SB-733371	1.57171	0.0409086	-1.02625	-0.19604
SB-733416	-0.270443	0.0729872	0.277707	-0.623738
SB-733887	-0.550175	0.536949	0.132517	-0.623082
SB-733894	0.486417	0.528652	-0.20328	-1.44389
SB-734909	-0.0259083	0.000734317	-0.123496	-0.150617
SB-735216	0.317826	0.2899	-0.0820751	-1.22016
SB-735297	0.439893	0.0132285	-0.573057	-0.481147
SB-735464	0.470605	-0.765956	-0.274042	-0.02643
SB-736398	0.0146778	-0.239537	0.0481644	-0.0239705
SB-736715	0.0704546	-0.0477509	0.0882822	-1.22582
SB-737447	1.00434	0.0813115	-1.93578	-0.823598
SB-737856	-0.249063	0.163389	0.0532638	-0.551556
SB-738004	1.04005	-0.746361	0.0696241	-0.729101
SB-738481	2.97271	0.0215447	-2.52101	0.26433
SB-742034	-0.293415	0.117917	-0.134472	-1.39623
SB-742251	-0.108357	0.201022	-0.306327	-0.748416
SB-742352	-0.158535	1.2687	-0.180361	-1.24197
SB-742609	-0.594366	-0.0264261	0.0230497	-0.649986
SB-743341	-0.00852468	-0.298019	0.107295	-0.866405
SB-747651	0.0254533	-0.282412	0.927237	-0.577804
SKF-104493	0.27108	0.0551687	-0.108149	-1.21128
SKF-104493	0.0145445	-0.287283	0.206938	-1.25166
SKF-105561	0.679858	0.0281299	-0.346046	-0.666103
SKF-105942	-0.12898	0.204993	-0.0608699	-0.762852
SKF-12778	-0.624666	-0.00193378	0.0602821	-0.438033
SKF-18355	-0.606485	-0.0660151	0.215922	0.0180263
SKF-31736	0.173297	0.00182652	-0.030833	0.347439
SKF-96418	-0.230583	0.0587336	-0.0926362	-0.319261
SKF-97184	-0.583729	-0.0643629	0.143612	-0.171616
SKF-97236	-0.254238	-0.235173	-0.0557595	-0.0758103
SKF-97255	0.194544	-0.308111	-0.15605	-0.152586
SKF-97263	-0.205062	0.1851	0.000729953	-0.562055
SKF-97293	-0.754989	-0.491964	-0.0707402	0.137455
SKF-97359	0.281589	-0.275131	-0.152221	-0.0456251
SKF-97416	0.167085	0.13707	-0.0921934	0.0554298
SKF-97620	-0.159613	-0.0823294	-0.0940852	-0.355352
SKF-97623	-0.493731	0.0549247	0.0164268	-0.547618
Sunitinib	-0.686989	5.76077	0.0568558	1.77843
Tandutinib	-0.688248	1.81232	-0.323701	-0.247553
ZD1839	-1.41743	0.55891	-0.236796	-1.97475
