# Supplementary material for: Crizotinib-induced immunogenic cell death in non-small cell lung cancer
Source: Nat Commun. 2019 Apr 2;10:1486. doi: 10.1038/s41467-019-09415-3 (PMC6445096; doi:10.1038/s41467-019-09415-3)
Supplement: Supplementary file 5 — Supplementary Data file 2 [file 41467_2019_9415_MOESM5_ESM.xlsx]

## Sheet: Supplementary Data2
Chemicals	CALR exposure		Autophagy		HMGB1 release		Nuclear pyknosis
	5 mM	10 mM	5 mM	10 mM	5 mM	10 mM	5 mM	10 mM
MTX	0.968389	1.87681	1.74503	1.77546	0.944927	1.92512	0.650908	1.29898
Afatinib	-0.156191	-0.126366	1.11569	1.77205	0.0760872	1.36594	0.403047	0.283617
Axitinib	0.0026978	-0.0275421	-0.83896	-0.824489	0.0036234	-0.0193234	-0.418549	-0.416958
Bosutinib	-0.0475895	0.375072	0.446901	0.528328	-0.0338162	0.0338167	0.19515	1.02941
Cabozantinib	-0.052371	-0.0492326	0.533638	1.65851	0.0603867	1.05918	-0.230842	0.0949877
Canertinib	0.0203142	0.909007	1.12306	1.03608	-0.182367	2.85038	1.47775	1.99376
Ceritinib	1.78343	0.684681	1.63802	1.29648	1.71739	1.79589	1.61243	1.93773
Dasatinib	0.0905617	0.0833024	0.584871	0.65082	-0.113526	0.263285	0.0964178	0.681161
Dovitinib	-0.031957	0.30111	1.80038	1.47863	0.294686	0.346618	-0.366884	-0.137065
Erlotinib	-0.288108	-0.0770972	-0.784243	-0.80149	-0.11715	-0.243961	-0.43577	-0.549658
Foretinib	0.466379	1.94446	1.60153	1.23364	0.0579712	1.95652	1.42949	1.87627
Gefitinib	-0.126492	-0.401626	-0.848806	-0.814159	1.29952	0.0241548	0.0040797	0.280251
Ibrutinib	-0.0370986	-0.24628	1.39688	1.4196	0.0555558	0.108696	0.12811	0.210802
Imatinib	-0.128995	-0.0026991	-0.878529	-0.360522	-0.11715	-0.187198	-0.26458	-0.17047
Lapatinib	-0.23392	-0.081583	-0.787266	-0.795778	-0.0446857	0.0314012	-0.315392	-0.242297
Lestaurtinib	0.841434	1.28649	1.35064	1.52792	1.56159	1.47705	0.446958	1.61444
Linsitinib	-0.0316021	-0.109448	0.897648	0.956665	0.0905799	-0.0724635	-0.281659	-0.303778
Masitinib	-0.199655	-0.0175828	0.489515	0.233169	-0.20169	-0.0712558	-0.0708872	0.127935
Neratinib	0.214505	0.198629	-0.591943	-0.286549	-0.271739	-0.380434	0.0090797	-0.0040813
Nilotinib	1.30974	2	0.32201	0.418594	-0.207729	-0.112319	0.0221529	0.458178
Ponatinib	0.137462	-0.0104388	0.196783	1.30471	-0.236715	-0.181159	0.267359	-0.0215134
Quizartinib	-0.273873	-0.106068	-0.973222	-0.979232	0.0458939	-0.012077	-0.255698	-0.428955
Rociletinib	-0.053911	0.148676	1.79604	1.33027	0.0700485	-0.105072	-0.292298	-0.220076
Ruxolitinib	0.004037	0.0611817	-0.880971	-0.917484	0.15942	0.150966	-0.568339	-0.614612
(R)-Crizotinib	1.28219	1.92262	1.64476	1.99409	-0.0821253	1.78382	0.701889	1.54978
Saracatinib	-0.0711517	0.0133549	-0.638407	0.139465	-0.0990335	-0.278985	0.0122916	0.120785
Selumetinib	-0.151907	0.235228	-0.829941	-0.787627	-0.0036229	0.0157007	-0.422179	-0.464285
Sunitinib	-0.084099	0.185884	2	1.46689	-0.812318	0.0603867	-0.389393	0.102483
(S)-Crizotinib	0.044231	0.565111	0.360304	1.01527	-0.0555553	1.86111	-0.135958	0.139942
Tandutinib	0.0511327	0.243024	0.732087	1.75654	-0.160628	-0.225845	-0.339844	-0.0529585
Tofacitinib	0.132599	-0.11112	-0.883984	-0.919205	-0.0108693	0.0603867	-0.388334	-0.500293
Trametinib	-0.127785	-0.0049165	0.428132	1.53742	-0.0229466	-0.0857485	-0.264478	-0.31758
