# Supplementary material for: Crizotinib-induced immunogenic cell death in non-small cell lung cancer
Source: Nat Commun. 2019 Apr 2;10:1486. doi: 10.1038/s41467-019-09415-3 (PMC6445096; doi:10.1038/s41467-019-09415-3)
Supplement: Supplementary file 6 — Supplementary Data file 3 [file 41467_2019_9415_MOESM6_ESM.xlsx]

## Sheet: Sheet1
Gene Symbol	Gene Name	Fold-Change	P-Value
2610528A11Rik	RIKEN cDNA 2610528A11 gene	1.24	0.0299
A630033H20Rik	RIKEN cDNA A630033H20 gene	1.25	0.039
Abca1	ATP-binding cassette, sub-family A (ABC1), member 1	1.36	0.0356
Abca9	ATP-binding cassette, sub-family A (ABC1), member 9	1.68	1.32e-05
Abcg3	ATP-binding cassette, sub-family G (WHITE), member 3	1.43	0.00979
Abi3bp	ABI gene family, member 3 (NESH) binding protein	1.41	0.0141
Ablim1	actin-binding LIM protein 1	1.39	0.0185
Acvrl1	activin A receptor, type II-like 1	1.34	0.0341
Adam23	a disintegrin and metallopeptidase domain 23	1.52	0.00156
Adamts5	a disintegrin-like and metallopeptidase (reprolysin type) with thrombospondin type 1 motif, 5 (aggrecanase-2)	1.48	0.00379
Adap2	ArfGAP with dual PH domains 2	1.39	0.0141
Adgrd1	adhesion G protein-coupled receptor D1	1.6	0.000193
Adgre1	adhesion G protein-coupled receptor E1	1.39	0.011
Adgre5 // Mir1668	adhesion G protein-coupled receptor E5 // microRNA 1668	1.31	0.0488
AI427809	expressed sequence AI427809	1.35	0.0273
Aif1	allograft inflammatory factor 1	1.31	0.0346
Alox5	arachidonate 5-lipoxygenase	1.41	0.0151
Alox5ap	arachidonate 5-lipoxygenase activating protein	1.26	0.00453
Aoah	acyloxyacyl hydrolase	1.45	0.00619
Aoc3	amine oxidase, copper containing 3	1.34	0.044
Aplnr	apelin receptor	1.39	0.0164
Arhgap30	Rho GTPase activating protein 30	1.36	0.022
Arhgdib	Rho, GDP dissociation inhibitor (GDI) beta	1.22	0.00668
Arhgef6	Rac/Cdc42 guanine nucleotide exchange factor (GEF) 6	1.33	0.0164
Arrdc4	arrestin domain containing 4	1.49	0.00144
Bcl2a1b	B cell leukemia/lymphoma 2 related protein A1b	1.26	0.0448
Bicc1	BicC family RNA binding protein 1	1.45	0.00724
Bmper	BMP-binding endothelial regulator	1.51	0.00214
Bscl2	Berardinelli-Seip congenital lipodystrophy 2 (seipin)	1.26	0.0385
Bst1	bone marrow stromal cell antigen 1	1.35	0.0385
Btg2	B cell translocation gene 2, anti-proliferative	1.33	0.0168
C1qa	complement component 1, q subcomponent, alpha polypeptide	1.26	0.0345
C1qb	complement component 1, q subcomponent, beta polypeptide	1.28	0.0351
C1qc	complement component 1, q subcomponent, C chain	1.29	0.0239
C3 // Mir6978	complement component 3 // microRNA 6978	1.35	0.0385
C3ar1	complement component 3a receptor 1	1.33	0.0282
C4b	complement component 4B (Chido blood group)	1.4	0.0168
C5ar1	complement component 5a receptor 1	1.29	0.0478
Cadm3	cell adhesion molecule 3	1.36	0.0229
Calcrl	calcitonin receptor-like	1.35	0.0386
Car2	carbonic anhydrase 2	1.37	0.0263
Cbr1	carbonyl reductase 1	1.38	0.00408
Cbr3	carbonyl reductase 3	1.38	0.0247
Ccl24	chemokine (C-C motif) ligand 24	1.37	0.0143
Ccl9	chemokine (C-C motif) ligand 9	1.31	0.00483
Ccr1	chemokine (C-C motif) receptor 1	1.33	0.0291
Ccr2	chemokine (C-C motif) receptor 2	1.49	0.00084
Ccr5	chemokine (C-C motif) receptor 5	1.42	0.00475
Cd200r1	CD200 receptor 1	1.62	4.12e-06
Cd200r4	CD200 receptor 4	1.36	0.0341
Cd24a	CD24a antigen	1.61	2.81e-05
Cd28	CD28 antigen	1.39	0.0198
Cd300a	CD300A molecule	1.35	0.0259
Cd300c2	CD300C molecule 2	1.3	0.0357
Cd300ld	CD300 molecule like family member d	1.37	0.00712
Cd302	CD302 antigen	1.43	0.00147
Cd37	CD37 antigen	1.38	0.00988
Cd48	CD48 antigen	1.31	0.0305
Cd53	CD53 antigen	1.41	0.00444
Cd55	CD55 molecule, decay accelerating factor for complement	1.45	0.00655
Cd68	CD68 antigen	1.31	0.011
Cd84	CD84 antigen	1.41	0.00253
Cdkn1a	cyclin-dependent kinase inhibitor 1A (P21)	1.28	0.00946
Ces2g	carboxylesterase 2G	1.41	0.00887
Cfb // Mir6972	complement factor B // microRNA 6972	1.36	0.0154
Cfp	complement factor properdin	1.37	0.0113
Chl1	cell adhesion molecule L1-like	1.58	0.000254
Chp2	calcineurin-like EF hand protein 2	1.55	0.000929
Chrdl1	chordin-like 1	1.46	0.00333
Clec10a	C-type lectin domain family 10, member A	1.41	0.0141
Clec4a1	C-type lectin domain family 4, member a1	1.45	0.00444
Clec4a2	C-type lectin domain family 4, member a2	1.36	0.0148
Clec4a3	C-type lectin domain family 4, member a3	1.43	0.00561
Clec4e	C-type lectin domain family 4, member e	1.34	0.0452
Col17a1	collagen, type XVII, alpha 1	1.36	0.00988
Creb3l1	cAMP responsive element binding protein 3-like 1	1.33	0.0375
Creg1	cellular repressor of E1A-stimulated genes 1	1.23	0.00176
Cryab	crystallin, alpha B	1.35	0.0148
Csf1r // Mir6983	colony stimulating factor 1 receptor // microRNA 6983	1.31	0.0344
Csf2rb // Mir7676-2	colony stimulating factor 2 receptor, beta, low-affinity (granulocyte-macrophage) // microRNA 7676-2	1.33	0.0447
Csf2rb2	colony stimulating factor 2 receptor, beta 2, low-affinity (granulocyte-macrophage)	1.37	0.0252
Cst7	cystatin F (leukocystatin)	1.36	0.035
Ctsh	cathepsin H	1.35	0.00137
Cxcl5	chemokine (C-X-C motif) ligand 5	1.35	0.0262
Cysltr1	cysteinyl leukotriene receptor 1	1.51	0.000159
Cyth4	cytohesin 4	1.32	0.0386
Cytip	cytohesin 1 interacting protein	1.34	0.0155
Dapk1	death associated protein kinase 1	1.39	0.0149
Dock10	dedicator of cytokinesis 10	1.33	0.0292
Dok2	docking protein 2	1.42	0.00363
Dpp4	dipeptidylpeptidase 4	1.39	0.0187
Dram1	DNA-damage regulated autophagy modulator 1	1.27	0.0355
Efemp1	epidermal growth factor-containing fibulin-like extracellular matrix protein 1	1.41	0.00988
Eif4g3	eukaryotic translation initiation factor 4 gamma, 3	1.28	0.037
Emb	embigin	1.33	0.0101
Emilin2	elastin microfibril interfacer 2	1.31	0.0225
Entpd1	ectonucleoside triphosphate diphosphohydrolase 1	1.34	0.0326
Epas1	endothelial PAS domain protein 1	1.34	0.0488
Ephx1	epoxide hydrolase 1, microsomal	1.45	0.00362
F13a1	coagulation factor XIII, A1 subunit	1.78	7.8e-08
F7	coagulation factor VII	1.63	9.86e-05
F830016B08Rik	RIKEN cDNA F830016B08 gene	1.37	0.0234
Fam174a	family with sequence similarity 174, member A	1.21	0.00203
Fam213b	family with sequence similarity 213, member B	1.36	0.0151
Fcgr2b	Fc receptor, IgG, low affinity IIb	1.37	0.0107
Fcgr3	Fc receptor, IgG, low affinity III	1.38	0.00445
Fermt3	fermitin family member 3	1.31	0.0441
Fgl2	fibrinogen-like protein 2	1.38	0.0262
Frmd4b	FERM domain containing 4B	1.37	0.00946
Galnt16	UDP-N-acetyl-alpha-D-galactosamine:polypeptide N-acetylgalactosaminyltransferase 16	1.39	0.0174
Gapt	Grb2-binding adaptor, transmembrane	1.38	0.0225
Gas7	growth arrest specific 7	1.46	9.86e-05
Gda	guanine deaminase	1.68	4.12e-06
Gfpt2	glutamine fructose-6-phosphate transaminase 2	1.37	0.0279
Gja5	gap junction protein, alpha 5	1.33	0.0344
Gm5431	predicted gene 5431	1.36	0.0225
Gng5	guanine nucleotide binding protein (G protein), gamma 5	1.22	0.00236
Gpc3	glypican 3	1.39	0.0221
Gpr146	G protein-coupled receptor 146	1.36	0.01
Gpr157	G protein-coupled receptor 157	1.31	0.0389
Gpr160	G protein-coupled receptor 160	1.49	0.00119
Gpr171	G protein-coupled receptor 171	1.35	0.034
Gpr34	G protein-coupled receptor 34	1.47	0.00408
Gpr65	G-protein coupled receptor 65	1.33	0.0478
Grb10	growth factor receptor bound protein 10	1.52	0.00147
Gzma	granzyme A	1.37	0.0316
Gzmb	granzyme B	1.34	0.044
H2-T23	histocompatibility 2, T region locus 23	1.31	0.0481
Hacd4	3-hydroxyacyl-CoA dehydratase 4	1.34	0.0187
Heg1	heart development protein with EGF-like domains 1	1.44	0.00174
Hfe	hemochromatosis	1.27	0.00979
Hmha1	histocompatibility (minor) HA-1	1.23	0.00979
Hpgds	hematopoietic prostaglandin D synthase	1.38	0.013
Hpse	heparanase	1.44	0.00475
Htra3	HtrA serine peptidase 3	1.36	0.0262
Icam1	intercellular adhesion molecule 1	1.39	0.0154
Id2	inhibitor of DNA binding 2	1.36	0.00204
Igf1	insulin-like growth factor 1	1.42	0.0124
Il12b	interleukin 12b	1.63	0.000106
Il1rl2	interleukin 1 receptor-like 2	1.38	0.0253
Il2rb	interleukin 2 receptor, beta chain	1.41	0.0148
Il33	interleukin 33	1.5	0.00176
Il4ra	interleukin 4 receptor, alpha	1.3	0.014
Iqgap2	IQ motif containing GTPase activating protein 2	1.48	0.0017
Itih5	inter-alpha (globulin) inhibitor H5	1.34	0.0457
Klra7	killer cell lectin-like receptor, subfamily A, member 7	1.4	0.0168
Klra9	killer cell lectin-like receptor subfamily A, member 9	1.55	0.000451
Klrb1c	killer cell lectin-like receptor subfamily B member 1C	1.57	0.00033
Klrd1	killer cell lectin-like receptor, subfamily D, member 1	1.56	0.000451
Klre1	killer cell lectin-like receptor family E member 1	1.43	0.00994
Klrg1	killer cell lectin-like receptor subfamily G, member 1	1.38	0.0207
Klrk1	killer cell lectin-like receptor subfamily K, member 1	1.4	0.0163
Krt16	keratin 16	1.25	0.00979
Laptm5	lysosomal-associated protein transmembrane 5	1.3	0.0433
Lcp1	lymphocyte cytosolic protein 1	1.3	0.0336
Lifr	leukemia inhibitory factor receptor	1.53	5.75e-06
Lox	lysyl oxidase	1.41	0.0135
Ltb4r1	leukotriene B4 receptor 1	1.34	0.0386
Lum	lumican	1.41	0.0141
Ly9	lymphocyte antigen 9	1.34	0.0385
Lyn	LYN proto-oncogene, Src family tyrosine kinase	1.28	0.047
Lyz2	lysozyme 2	1.33	0.0263
Man1a	mannosidase 1, alpha	1.24	0.0148
Man2b2	mannosidase 2, alpha B2	1.32	0.0448
March1	membrane-associated ring finger (C3HC4) 1	1.53	0.000446
Mettl7a1	methyltransferase like 7A1	1.34	0.0456
Mgst1	microsomal glutathione S-transferase 1	1.38	0.00119
Mrc1	mannose receptor, C type 1	1.6	1.06e-05
Ms4a4a	membrane-spanning 4-domains, subfamily A, member 4A	1.45	0.000929
Ms4a4c	membrane-spanning 4-domains, subfamily A, member 4C	1.34	0.0402
Ms4a6b	membrane-spanning 4-domains, subfamily A, member 6B	1.4	0.00704
Ms4a6c	membrane-spanning 4-domains, subfamily A, member 6C	1.37	0.011
Ms4a6d	membrane-spanning 4-domains, subfamily A, member 6D	1.39	0.00483
Ms4a8a	membrane-spanning 4-domains, subfamily A, member 8A	1.42	0.0113
Myo1f	myosin IF	1.34	0.0218
Myo1g	myosin IG	1.31	0.0203
Naa10 // Arhgap4	N(alpha)-acetyltransferase 10, NatA catalytic subunit // Rho GTPase activating protein 4	1.34	0.0092
Naaa	N-acylethanolamine acid amidase	1.25	0.0264
Nckap1l	NCK associated protein 1 like	1.34	0.0134
Ncr1	natural cytotoxicity triggering receptor 1	1.4	0.0118
Ninj1	ninjurin 1	1.3	0.00137
Nrros	negative regulator of reactive oxygen species	1.37	0.00732
Nxpe5	neurexophilin and PC-esterase domain family, member 5	1.54	0.000171
Ophn1	oligophrenin 1	1.27	0.0456
Osm	oncostatin M	1.34	0.0119
P2ry10	purinergic receptor P2Y, G-protein coupled 10	1.4	0.0148
P2ry12	purinergic receptor P2Y, G-protein coupled 12	1.36	0.0262
P2ry6	pyrimidinergic receptor P2Y, G-protein coupled, 6	1.32	0.0203
Papss2	3'-phosphoadenosine 5'-phosphosulfate synthase 2	1.46	0.00655
Pde4b	phosphodiesterase 4B, cAMP specific	1.3	0.0451
Pid1	phosphotyrosine interaction domain containing 1	1.43	0.0036
Pigf	phosphatidylinositol glycan anchor biosynthesis, class F	1.21	0.0251
Pirb	paired Ig-like receptor B	1.44	0.00333
Plcb2	phospholipase C, beta 2	1.34	0.042
Plek	pleckstrin	1.29	0.042
Pltp	phospholipid transfer protein	1.41	0.00129
Prelp	proline arginine-rich end leucine-rich repeat	1.49	0.00283
Prex1	phosphatidylinositol-3,4,5-trisphosphate-dependent Rac exchange factor 1	1.39	0.018
Prg4	proteoglycan 4 (megakaryocyte stimulating factor, articular superficial zone protein)	1.35	0.0438
Prkcb	protein kinase C, beta	1.37	0.0187
Ptafr	platelet-activating factor receptor	1.35	0.0269
Ptgis	prostaglandin I2 (prostacyclin) synthase	1.34	0.0448
Ptgr1	prostaglandin reductase 1	1.23	0.0415
Ptpn22	protein tyrosine phosphatase, non-receptor type 22 (lymphoid)	1.31	0.0402
Ptprc	protein tyrosine phosphatase, receptor type, C	1.35	0.0415
Ptpro	protein tyrosine phosphatase, receptor type, O	1.4	0.013
Pycard	PYD and CARD domain containing	1.38	0.00336
Pygl	liver glycogen phosphorylase	1.33	0.0173
Rab27a	RAB27A, member RAS oncogene family	1.36	0.0255
Rab32	RAB32, member RAS oncogene family	1.24	0.0173
Rab8b	RAB8B, member RAS oncogene family	1.27	0.013
Rarres2	retinoic acid receptor responder (tazarotene induced) 2	1.44	0.00946
Rasgrp1	RAS guanyl releasing protein 1	1.34	0.0493
Rasgrp4	RAS guanyl releasing protein 4	1.41	0.0113
Rassf4 // Mir7043	Ras association (RalGDS/AF-6) domain family member 4 // microRNA 7043	1.54	0.000264
Rbm47	RNA binding motif protein 47	1.39	0.0211
Rinl	Ras and Rab interactor-like	1.33	0.0453
Rnasel	ribonuclease L (2', 5'-oligoisoadenylate synthetase-dependent)	1.28	0.0217
Rnf150	ring finger protein 150	1.36	0.0256
S1pr3	sphingosine-1-phosphate receptor 3	1.41	0.01
Samsn1	SAM domain, SH3 domain and nuclear localization signals, 1	1.3	0.0263
Scin	scinderin	1.4	0.0168
Scn7a	sodium channel, voltage-gated, type VII, alpha	1.59	0.000285
Selenbp1	selenium binding protein 1	1.37	0.00946
Sell	selectin, lymphocyte	1.42	0.013
Sema3c	sema domain, immunoglobulin domain (Ig), short basic domain, secreted, (semaphorin) 3C	1.43	0.00153
Sepp1	selenoprotein P, plasma, 1	1.63	1.32e-05
Serpinb6b	serine (or cysteine) peptidase inhibitor, clade B, member 6b	1.28	0.0415
Sgk3	serum/glucocorticoid regulated kinase 3	1.4	0.00535
Shc2	SHC (Src homology 2 domain containing) transforming protein 2	1.35	0.0346
Shtn1	shootin 1	1.38	0.0148
Siglec1	sialic acid binding Ig-like lectin 1, sialoadhesin	1.58	8.74e-06
Slamf6	SLAM family member 6	1.34	0.0481
Slc13a3	solute carrier family 13 (sodium-dependent dicarboxylate transporter), member 3	1.52	0.00137
Slc28a2	solute carrier family 28 (sodium-coupled nucleoside transporter), member 2	1.59	0.000193
Slc2a3	solute carrier family 2 (facilitated glucose transporter), member 3	1.37	0.0251
Slc35a3	solute carrier family 35 (UDP-N-acetylglucosamine (UDP-GlcNAc) transporter), member 3	1.21	0.0135
Slc43a2	solute carrier family 43, member 2	1.32	0.0399
Slc9a9	solute carrier family 9 (sodium/hydrogen exchanger), member 9	1.66	2.85e-06
Smpdl3a	sphingomyelin phosphodiesterase, acid-like 3A	1.42	0.0045
Sned1 // Mir6901	sushi, nidogen and EGF-like domains 1 // microRNA 6901	1.7	1.13e-05
Sod3	superoxide dismutase 3, extracellular	1.3	0.0235
Srgn	serglycin	1.29	0.0475
Steap4	STEAP family member 4	1.51	0.00201
Sulf1	sulfatase 1	1.37	0.0293
Syk	spleen tyrosine kinase	1.25	0.0282
Tbc1d9	TBC1 domain family, member 9	1.33	0.0428
Tbkbp1	TBK1 binding protein 1	1.34	0.0247
Tbxas1	thromboxane A synthase 1, platelet	1.28	0.0456
Tcn2	transcobalamin 2	1.42	0.00108
Ticam2	toll-like receptor adaptor molecule 2	1.55	8.95e-05
Tifa	TRAF-interacting protein with forkhead-associated domain	1.36	0.0089
Tigit	T cell immunoreceptor with Ig and ITIM domains	1.31	0.0341
Tlr1	toll-like receptor 1	1.32	0.0448
Tlr13	toll-like receptor 13	1.37	0.00668
Tlr4	toll-like receptor 4	1.2	0.0171
Tlr5	toll-like receptor 5	1.46	0.00539
Tlr7	toll-like receptor 7	1.39	0.00943
Tlr8	toll-like receptor 8	1.48	0.00299
Tm6sf1	transmembrane 6 superfamily member 1	1.34	0.0251
Tmem185b	transmembrane protein 185B	1.4	0.00518
Tmem243	transmembrane protein 243, mitochondrial	1.2	0.00741
Tmsb4x	thymosin, beta 4, X chromosome	1.24	0.00979
Tnfaip8l2	tumor necrosis factor, alpha-induced protein 8-like 2	1.41	0.00104
Tnfrsf13b	tumor necrosis factor receptor superfamily, member 13b	1.47	0.00068
Tnfsf14	tumor necrosis factor (ligand) superfamily, member 14	1.37	0.0153
Trem2	triggering receptor expressed on myeloid cells 2	1.31	0.0133
Tspan32	tetraspanin 32	1.4	0.00946
Tyrobp	TYRO protein tyrosine kinase binding protein	1.34	0.00887
Ugt1a1	UDP glucuronosyltransferase 1 family, polypeptide A1	1.2	0.0367
Unc93b1	unc-93 homolog B1 (C. elegans)	1.38	0.00668
Vav3	vav 3 oncogene	1.26	0.0171
Vegfd	vascular endothelial growth factor D	1.23	0.0386
Vsir	V-set immunoregulatory receptor	1.32	0.0385
Wnt2	wingless-type MMTV integration site family, member 2	1.42	0.00483
Xdh	xanthine dehydrogenase	1.32	0.0319

## Sheet: Sheet2
GO terms	Gene symbols of GO term associated genes
activation of MAPK activity	Igf1,Ptprc,Shc2,Syk,Tlr4
adaptive immune response	Adgre1,Cd84,Clec4a2,H2-T23,Klrk1,Ly9,Lyn,Myo1g,Pirb,Prkcb,Slamf6,Syk,Tnfrsf13b,Unc93b1
anchored component of membrane	Bst1, Cd24a, Cd48, Cd55, Gpc3
antigen processing and presentation	Hfe,Rab27a,Rab32,Rab8b,Unc93b1,
arachidonate 5-lipoxygenase activity	Alox5, Alox5ap
axon guidance	Ablim1, Cd24a,Chl1, Csf1r // Mir6983, Ptpro, Sema3c
B cell homeostasis	Gapt, Lyn, Nckap1l, Pirb, Tnfrsf13b
B cell receptor signaling pathway	Lyn, Nckap1l, Prkcb, Ptprc, Syk, Vav3
blood coagulation	C3 // Mir6978, F13a1, F7, P2ry12, Papss2, Rab27a, Tspan32
blood vessel remodeling	Acvrl1,Ccr2,Epas1, Igf1,Sema3c
carbohydrate binding	C4b, Cd24ab, Cd302b, Clec10ab, Clec4a1b, Clec4a2b, Clec4a3b, Clec4eb, Galnt16b, Gfpt2b, Klra7b, Klra9b, Klrb1cb, Klrd1b, Klre1b, Klrg1b, Klrk1b, Man2b2b, Mrc1b, Pyglb, Sellb, Siglec1
C-C chemokine receptor activity	Ccr1b, Ccr2b, Ccr5b
cell adhesion	Adam23b, Adgre5 // Mir1668b, Aoc3b, Cadm3b, Cd24ab, Cd84b, Chl1b, Dpp4b, Embb, Emilin2b, Fermt3b, Hpseb, Icam1b, Klra7b, Klra9b, Ly9b, Ninj1b, Sellb, Siglec1b, Sulf1
cell surface	Abca1b, Acvrl1b, Aoc3, C5ar1, Ccr5, Cd24a, Cd28, Cd53, Cd55, Cryab, Csf1r // Mir6983, Dpp4, Entpd1, Fcgr2b, H2-T23, Heg1, Icam1, Il2rb, Iqgap2, Klre1, Klrk1, Ly9, Mrc1, P2ry12, Ptprc, Sell, Sulf1, Tigit, Tlr4, Tspan32, Tyrobp
cell surface receptor signaling pathway	Adgrd1, Adgre1, Adgre5 // Mir1668, Calcrl, Cd24a, Cd37, Cd53, Cysltr1, Fcgr2b, Fcgr3, Gpr157, Il12b, Klrg1, Syk, Tnfrsf13b
cellular response to interferon-gamma	Aif1, Ccl24, Ccl9, Dapk1, Il12b, Mrc1
cellular response to interleukin-1	Ccl24, Ccl9, Icam1, Ptgis, Pycard
cellular response to lipopolysaccharide	Abca1, Icam1, Il12b, Klrk1, Mrc1, Pde4b, Pycard, Ticam2, Tlr4, Tlr5
cellular response to mechanical stimulus	Tlr4, Tlr5, Tlr7, Tlr8, Tnfsf14
chemokine (C-C motif) ligand 5 binding	Ccr1, Ccr5
chemokine (C-C motif) ligand 7 binding	Ccr1, Ccr2
chemokine receptor activity	Ccr1, Ccr2, Ccr5
chemokine-mediated signaling pathway	Ccl24, Ccl9, Ccr1, Ccr2, Cxcl5
chemotaxis	C3ar1, C5ar1, Ccl24, Ccl9, Ccr1, Ccr2, Ccr5, Cxcl5, Cysltr1, Lyn, Nckap1l, Ptafr, Rarres2
collagen trimer	C1qa, C1qb, C1qc, Col17a1, Emilin2, Lox
complement activation	C3 // Mir6978, C4b, Cfb // Mir6972
complement activation, alternative pathway	C3 // Mir6978, Cfb // Mir6972, Cfp
complement activation, classical pathway	C1qa, C1qb, C1qc, C3 // Mir6978, C4b, Cd55
cytokine binding	Ccr2, Csf1r // Mir6983, Lifr
cytokine production	Cxcl5, Ptafr, Rasgrp1, S1pr3
cytokine receptor activity	Csf2rb // Mir7676-2, Csf2rb2, Il12b, Il1rl2, Il2rb, Il4ra, Lifr
cytokine-mediated signaling pathway	Ccr2, Csf1r // Mir6983, Csf2rb // Mir7676-2, Csf2rb2, Il2rb, Lifr, Pirb
cytolysis	Fgl2, Gzma, Gzmb, Lyz2
defense response to Gram-negative bacterium	Il12b, Lyz2, Pycard, Tlr4, Tlr5, 2610528A11Rik, C5ar1, H2-T23, Klrk1, Lyz2, Myo1f
defense response to Gram-positive bacterium	2610528A11Rik, C5ar1, Ccr5, H2-T23, Klrk1, Lyz2, Myo1f
defense response to other organism	Nrros, Tlr13, Tlr8
defense response to protozoan	Cd37, Il12b, Il4ra, Tspan32
defense response to virus	Il12b, Il33, Ncr1, Ptprc, Pycard, Rnasel, Ticam2, Tlr7, Tlr8, Unc93b1
early phagosome	Syk, Tlr7, Unc93b1
endoplasmic reticulum	Alox5ap, Aoc3, Bscl2, Calcrl, Creb3l1, Dpp4, Ephx1, Fam213b, Hacd4, Man1a, Mgst1, Nrros, Pigf, Ptgis, Pycard, Rab32, Rasgrp1, Sulf1, Tbxas1, Ticam2, Tlr7, Ugt1a1
endosome	Arrdc4, Calcrl, Ccr5, Cd68, Cytip, March1, Mrc1, Rab27a, Sgk3, Slc9a9, Steap4, Ticam2, Tlr13, Tlr7, Unc93b1
enzyme inhibitor activity	Cd55, Ugt1a1
external side of plasma membrane	Abca1, Adgre1, Ccr1, Ccr2, Ccr5, Cd200r1, Cd200r4, Cd24a, Cd28, Cd48, Cd55, Fcgr2b, Fcgr3, Heg1, Hfe, Icam1, Il2rb, Klra7, Klrb1c, Klrd1, Klre1, Klrk1, P2ry12, Ptprc, Sell, Tlr4, Tnfrsf13b, Vsir
extracellular exosome	Adgre5 // Mir1668, Arhgdib, Bst1, Btg2, C1qa, C1qb, C1qc, C3 // Mir6978, C4b, Car2, Cbr1, Cd300a, Cd37, Cd48, Cd53, Cd55, Cd84, Cfb // Mir6972, Chl1, Creg1, Cryab, Ctsh, Dock10, Dpp4, Efemp1, Entpd1, Fam213b, Fcgr3, Fermt3, Fgl2, Galnt16, Gda, Gng5, Gpc3, H2-T23, Icam1, Iqgap2, Krt16, Lcp1, Lifr, Lum, Lyn, Lyz2, Man1a, Man2b2, Mettl7a1, Myo1g, Naaa, Nckap1l, Prelp, Prkcb, Ptgr1, Ptprc, Ptpro, Pyg…
extracellular region	2610528A11Rik, Adam23, Adamts5, Aoah, Bmper, C1qa, C1qb, C1qc, C3 // Mir6978, C4b, Ccl24, Ccl9, Cfb // Mir6972, Cfp, Chl1, Chrdl1, Col17a1, Creg1, Cst7, Cxcl5, Dpp4, Efemp1, Emilin2, F13a1, F7, Fcgr2b, Fgl2, Gpc3, Gzma, Hpse, Htra3, Igf1, Il12b, Il33, Il4ra, Itih5, Lifr, Lox, Lum, Lyz2, Man2b2, Osm, Pltp, Prelp, Prg4, Pycard, Rarres2, Sema3c, Sepp1, Siglec1, Smpdl3a, Sned1 // Mir6901, Sod3, Srgn,…
extracellular space	Abi3bp, Adamts5, Alox5, Aoc3, Bmper, C1qc, C3 // Mir6978, C4b, Car2, Cbr3, Ccl24, Ccl9, Ces2g, Cfb // Mir6972, Creg1, Cst7, Ctsh, Cxcl5, Efemp1, Entpd1, F7, Frmd4b, Gpc3, Hfe, Icam1, Igf1, Il12b, Il33, Il4ra, Lcp1, Lox, Lum, Lyz2, Osm, Pltp, Prelp, Prg4, Ptgis, Selenbp1, Sema3c, Sepp1, Serpinb6b, Smpdl3a, Sod3, Srgn, Sulf1, Tcn2, Tnfsf14, Vegfd, Wnt2, Xdh
fatty acid biosynthetic process	Fam213b, Hacd4, Hpgds, Ptgis, Tbxas1
filopodium	Cd302, Iqgap2, Lcp1, Myo1g, Shtn1
G-protein beta/gamma-subunit complex	Gng5, Plcb2
G-protein coupled purinergic nucleotide receptor activity	A630033H20Rik, Gpr171, Gpr34, P2ry10, P2ry12, P2ry6, Ptafr
GTPase activator activity	Adap2, Arhgap30, Arhgdib, Hmha1, Naa10 // Arhgap4, Nckap1l, Ophn1, Rinl, Tbc1d9
guanyl-nucleotide exchange factor activity	Arhgef6, Cyth4, Dock10, Prex1, Rasgrp1, Rasgrp4, Rinl, Vav3
hemostasis	F13a1, F7, P2ry12, Tspan32
immune response	Ccl24, Ccl9, Ccr1, Ccr2, Ccr5, Cd24a, Cd28, Clec4e, Cxcl5, Fcgr2b, March1, Nrros, Osm, Prg4, Tlr1, Tlr7, Tnfsf14
immune system process	Adgre1, C1qa, C1qb, C1qc, C3 // Mir6978, Cd300a, Cd300c2, Cd300ld, Cd55, Cd84, Cfb // Mir6972, Cfp, Clec4a2, Clec4e, Csf1r // Mir6983, H2-T23, Il1rl2, Il4ra, Klrg1, Klrk1, Krt16, Ly9, Lyn, March1, Myo1g, Nrros, Pirb, Prkcb, Ptpn22, Pycard, Slamf6, Syk, Tbkbp1, Ticam2, Tlr1, Tlr13, Tlr4, Tlr5, Tlr7, Tlr8, Tnfaip8l2, Tnfrsf13b, Unc93b1
immunological synapse	Cd28, Cd37, Cd53, Icam1
inflammatory response	Aif1, Alox5, C3 // Mir6978, C3ar1, C4b, C5ar1, Ccl24, Ccl9, Ccr1, Ccr2, Ccr5, Csf1r // Mir6983, Cxcl5, Cysltr1, Il1rl2, Krt16, Ltb4r1, Lyn, Nrros, Ptafr, Pycard, Rarres2, S1pr3, Ticam2, Tlr1, Tlr13, Tlr4, Tlr5, Tlr7, Tlr8
innate immune response	C1qa, C1qb, C1qc, C3 // Mir6978, C4b, Cd55, Cd84, Cfb // Mir6972, Cfp, Clec4a2, Clec4e, Csf1r // Mir6983, Il1rl2, Klrg1, Klrk1, Krt16, Ly9, Lyn, Nrros, Pycard, Slamf6, Syk, Tbkbp1, Ticam2, Tlr1, Tlr13, Tlr4, Tlr5, Tlr7, Tlr8, Tnfaip8l2, Trem2, Tyrobp, Unc93b1
integral component of membrane	A630033H20Rik, Abca1, Abca9, Abcg3, Acvrl1, Adam23, Adgrd1, Adgre1, Adgre5 // Mir1668, AI427809, Alox5ap, Aoc3, Aplnr, Bicc1, Bscl2, C3ar1, C5ar1, Cadm3, Calcrl, Ccr1, Ccr2, Ccr5, Cd200r1, Cd200r4, Cd28, Cd300a, Cd300c2, Cd300ld, Cd302, Cd37, Cd53, Cd68, Cd84, Chl1, Clec10a, Clec4a1, Clec4a2, Clec4a3, Clec4e, Col17a1, Creb3l1, Csf1r // Mir6983, Csf2rb // Mir7676-2, Csf2rb2, Cysltr1, Dpp4, Dram1, …
integral component of plasma membrane	A630033H20Rik, Abca1, Acvrl1, C3ar1, C5ar1, Cadm3, Ccr2, Cd37, Cd53, Cysltr1, Emb, Fcgr2b, Gja5, Gpc3, Gpr171, Gpr34, Gpr65, Icam1, Klrb1c, Klre1, Laptm5, Ltb4r1, Mrc1, P2ry10, P2ry12, Ptafr, Ptprc, S1pr3, Slamf6, Slc13a3, Slc28a2, Slc2a3, Slc43a2, Steap4, Tigit, Tlr1, Tlr4, Tlr5, Tlr7, Tnfrsf13b
integrin binding	Fermt3, Icam1, Igf1, Lyn, S1pr3, Syk
integrin-mediated signaling pathway	Fermt3, Plek, Syk, Tspan32, Tyrobp, Vav3
intracellular membrane-bounded organelle	Abca1, Aoc3, Arhgap30, Cbr1, Ephx1, Hpse, Mgst1, Prex1, Ptafr, Trem2, Ugt1a1
intracellular signal transduction	Arhgef6, Dapk1, Hmha1, Lyn, Plcb2, Plek, Prex1, Prkcb, Rasgrp1, Rasgrp4, Sgk3, Shc2, Syk, Vav3
lamellipodium	Ablim1, Aif1, Arhgef6, Dpp4, Iqgap2, Myo1g, Shtn1
lamellipodium assembly	Ablim1, Arhgef6, Ptpro, Vav3
leukocyte cell-cell adhesion	Cd24a, Fermt3, Icam1, Ptprc, Syk
leukotriene biosynthetic process	Alox5, Alox5ap, Syk
leukotriene metabolic process	Alox5, Alox5ap, Tlr4
leukotriene production involved in inflammatory response	Alox5, Alox5ap
lipopolysaccharide binding	Ptafr, Tlr4, Trem2
lipopolysaccharide-mediated signaling pathway	Lyn, Ptpn22, Tlr4, Trem2
lung development	Epas1, Gpc3, Heg1, Igf1, Lox, Wnt2
lysosome	Calcrl, Cd68, Ctsh, Dram1, Gpc3, Hpse, Laptm5, Man2b2, March1, Naaa, Rab27a, Tlr7, Tm6sf1, Unc93b1
macrophage activation involved in immune response	Il33, Syk, Tyrobp
mast cell activation	Cd48Fcgr2b, Fcgr3, Tlr4
mast cell granule	Cd300a, Lyn, Rasgrp1, Srgn
membrane	Abca1, Abca9, Abcg3, Acvrl1, Adam23, Adap2, Adgrd1, Adgre1, Adgre5 // Mir1668, Aif1, Alox5, Alox5ap, Aoc3, Aplnr, Arhgdib, Arrdc4, Bscl2, Bst1, C3ar1, C5ar1, Cadm3, Calcrl, Car2, Ccr1, Ccr2, Ccr5, Cd200r1, Cd200r4, Cd24a, Cd28, Cd300a, Cd300c2, Cd300ld, Cd302, Cd37, Cd48, Cd53, Cd55, Cd68, Cd84, Chl1, Chp2, Clec10a, Clec4a2, Clec4e, Col17a1, Creb3l1, Csf1r // Mir6983, Csf2rb // Mir7676-2, Csf2rb2…
membrane raft	Abca1, Cd24a, Cd28, Cd48, Cd55, Dpp4, Fcgr2b, Hpse, Icam1, Ltb4r1, Lyn, Ptprc, Sulf1, Tlr1, Tlr4
metabolic process	Lyz2, Man1a, Man2b2, Papss2, Pygl, Sulf1, Ugt1a1,
microglial cell activation	Aif1, Tlr1, Tlr4, Tlr7, Tlr8
microvillus	Aoc3, Car2, Cbr1, Cd302, Iqgap2, Lyz2, Myo1g
monocyte chemotaxis	Ccl24, Ccl9, Ccr2, Ptpro
MyD88-dependent toll-like receptor signaling pathway	Tlr1, Tlr13, Tlr4, Tlr5, Tlr7, Tlr8
natural killer cell activation	Il12b, Il2rb, Klrb1c, Klre1, Klrk1
neutrophil chemotaxis	C5ar1, Ccl24, Ccl9, Fcgr3, Nckap1l, Pde4b, Prex1, Syk, Vav3
organ regeneration	C5ar1, Cdkn1a, Cxcl5, F7, Lcp1, Lifr, Ugt1a1,
peptidase activator activity involved in apoptotic process	Ctsh, Pycard
peptidyl-tyrosine phosphorylation	Csf1r // Mir6983, Efemp1, Lyn, Syk
phagocytic cup	Aif1, Lcp1, Myo1g
phagocytic vesicle	Abca1, Rab32, Rab8b, Tlr1
phagocytic vesicle membrane	H2-T23, Rab32, Rab8b, Tlr1
phagocytosis, engulfment	Abca1, Aif1, Fcgr2b, Fcgr3, Trem2
phosphatidylinositol-3,4-bisphosphate binding	Adap2, Myo1g, Plek
plasma membrane	Abca1, Abcg3, Acvrl1, Adam23, Adap2, Adgrd1, Adgre1, Adgre5 // Mir1668, Aif1, Aoc3, Aplnr, Arrdc4, Bst1, C3ar1, C5ar1, Cadm3, Calcrl, Car2, Cbr1, Ccr1, Ccr2, Ccr5, Cd200r1, Cd24a, Cd28, Cd300a, Cd300c2, Cd300ld, Cd48, Cd53, Cd55, Cd68, Cd84, Chl1, Chp2, Cryab, Csf1r // Mir6983, Csf2rb2, Cysltr1, Cyth4, Dapk1, Dpp4, Emb, Ephx1, Fcgr2b, Fcgr3, Gapt, Gja5, Gpc3, Gpr146, Gpr157, Gpr160, Gpr171, Gpr34…
platelet aggregation	Fermt3, P2ry12, Plek, Tspan32
positive regulation of actin filament polymerization	Ccl24, Icam1, Nckap1l, Pycard
positive regulation of activated T cell proliferation	Cd24a, Igf1, Il12b, Pycard
positive regulation of alpha-beta T cell proliferation	Ccr2, Cd24a, Cd28, Ptprc, Syk,
positive regulation of angiogenesis	Acvrl1, C3 // Mir6978, C3ar1, C5ar1, Ccl24, Ctsh, Cysltr1, Prkcb, Ptgis, Vegfd
positive regulation of antigen processing and presentation of peptide antigen via MHC class II	Pycard, Trem2
positive regulation of B cell proliferation	Bst1, Cdkn1a, Nckap1l, Ptprc, Tlr4, Vav3
positive regulation of BMP signaling pathway	Acvrl1, Gpc3, Sulf1, Vsir
positive regulation of calcium-mediated signaling	Cd24a, Syk, Trem2
positive regulation of cell adhesion mediated by integrin	Cd24a, Nckap1l, Syk
positive regulation of cell migration	Aif1, C3ar1, Ccl24, Ccr1, Csf1r // Mir6983, Ctsh, Fermt3, Igf1, Lyn, Myo1f, Prex1, Sema3c
positive regulation of chemokine secretion	Csf1r // Mir6983, Il33, Il4ra, Pycard
positive regulation of ERK1 and ERK2 cascade	Bmper, C3 // Mir6978, C5ar1, Ccl24, Ccl9, Ccr1, Csf1r // Mir6983, Icam1, Ptpn22, Pycard, Rasgrp1, Tlr4, Trem2
positive regulation of gamma-delta T cell differentiation	Nckap1l, Ptprc, Syk
positive regulation of hematopoietic stem cell migration	Ccr2, Ptprc
positive regulation of inflammatory response	Ccl24, Ccl9, Ccr2, Ccr5, Il33, Tlr4
positive regulation of inflammatory response to antigenic stimulus	Cd24a, Cd28
positive regulation of interferon-beta biosynthetic process	Tlr4, Tlr7, Tlr8, Il12b, Tlr7, Tlr8
positive regulation of interferon-gamma biosynthetic process	Il12b, Tlr7, Tlr8
positive regulation of interferon-gamma production	Ccr2, Il12b, Klre1, Klrk1, Pde4b, Pycard, Slamf6, Ticam2, Tlr4
positive regulation of interleukin-10 production	Cd28, Il12b, Tigit, Tlr4
positive regulation of interleukin-17 production	Il12b, Ly9, Slamf6
positive regulation of interleukin-4 production	Cd28, H2-T23, Il33
positive regulation of interleukin-6 biosynthetic process	Ptafr, Tlr1, Tlr4
positive regulation of interleukin-6 production	Ccr5, Il1rl2, Il33, Pycard, Ticam2, Tlr4, Tlr7, Vegfd
positive regulation of interleukin-8 biosynthetic process	Tlr4, Tlr7, Tlr8
positive regulation of macrophage chemotaxis	C3ar1, C5ar1,Rarres2
positive regulation of monocyte chemotaxis	Aif1, Ccr1, Ccr2
positive regulation of myoblast fusion	Cd53, Il4ra, Tnfsf14
positive regulation of natural killer cell mediated cytotoxicity	Klrb1c, Klre1, Klrk1, Rasgrp1, Slamf6
positive regulation of neutrophil chemotaxis	C3ar1, C5ar1, Nckap1l, Sell
positive regulation of nitric oxide biosynthetic process	Aif1, Icam1, Klrk1, Tlr4, Tlr5
positive regulation of osteoclast differentiation	Car2, Ccr1, Csf1r // Mir6983, Il12b
positive regulation of peptidyl-tyrosine phosphorylation	Cd24a, Icam1, Igf1, Lyn, Osm, Syk, Tlr4, Trem2
positive regulation of phagocytosis	C3 // Mir6978, Fcgr2b, Fcgr3, Pycard, Rab27a
positive regulation of smooth muscle cell proliferation	Aif1, C3ar1, Calcrl, Id2, Igf1, Ptafr, Sulf1
positive regulation of T cell mediated cytotoxicity	H2-T23, Il12b, Ptprc
positive regulation of T cell proliferation	Aif1, Cd28, Il12b, Nckap1l, Ptprc
positive regulation of tumor necrosis factor biosynthetic process	Ccr2, Fcgr3, Tlr1, Tlr4
positive regulation of tumor necrosis factor production	Ccr5, H2-T23, Il12b, Ptafr, Pycard, Rasgrp1, Tlr4
positive regulation of tyrosine phosphorylation of Stat3 protein	Csf1r // Mir6983, Il12b, Osm
positive regulation of vascular endothelial growth factor production	C3 // Mir6978, C3ar1, C5ar1, Hpse, Sulf1
positive regulation of vasoconstriction	Alox5, Cysltr1, Gja5, Icam1, Ptafr, Tbxas1
prostaglandin biosynthetic process	Fam213b, Hpgds, Ptgis, Tbxas1
prostaglandin metabolic process	Fam213b, Hpgds, Ptgis, Tbxas1
protease binding	Cd28, Chl1, Cst7, Dpp4, Pycard, Sell
protein binding	Abca1, Acvrl1, Adam23, Aif1, Alox5, Alox5ap, Bicc1, Bmper, Btg2, C3 // Mir6978, Cadm3, Ccr1, Ccr2, Cd200r1, Cd200r4, Cd24a, Cd300a, Cd300c2, Cd300ld, Cd48, Cdkn1a, Clec4e, Cryab, Csf1r // Mir6983, Dapk1, Eif4g3, Epas1, Fcgr2b, Fermt3, Frmd4b, Gpc3, Grb10, Gzmb, Heg1, Htra3, Id2, Igf1, Il4ra, Klrk1, Krt16, Lcp1, Lifr, Lox, Lyn, Naa10 // Arhgap4, Nrros, Ophn1, Pde4b, Pid1, Prkcb, Ptpn22, Ptprc, Ptp…
protein heterodimerization activity	Alox5ap, Aoc3, Bcl2a1b, Epas1, Il12b, Lifr, Ticam2, Tlr1, Ugt1a1
protein homodimerization activity	Alox5ap, Aoc3, Bcl2a1b, C1qb, Cadm3, Ccr2, Cd28, Cryab, Csf1r // Mir6983, Dpp4, Gzma, Hpgds, Il12b, Klrb1c, Klre1, Klrk1, Mgst1, Plek, Ptpro, Pycard, Pygl, Rasgrp1, Tigit, Tlr13, Vegfd, Xdh
proteinaceous extracellular matrix	Abi3bp, Adamts5, Chl1, Col17a1, Efemp1, Emilin2, Gpc3, Hpse, Lox, Lum, Prelp, Wnt2
Ras protein signal transduction	Cdkn1a, Dok2, Rasgrp1, Shtn1
receptor activity	Cadm3, Cd200r1, Cd200r4, Cd48, Clec4e, Klrb1c, Mrc1, Tigit, Tlr4, Tlr5, Tlr7, Tnfrsf13b
receptor binding	Abca1, Cadm3, Dpp4, F7, H2-T23, Hfe, Lyn, Rab8b, Rarres2, Syk, Tigit, Tnfsf14, Tyrobp, Wnt2
regulation of B cell receptor signaling pathway	Lyn, Ptprc
regulation of cell-cell adhesion mediated by integrin	Cd24a, Dpp4, Fermt3
regulation of cytokine secretion	Lynv, Tlr1, Tlr4, Tlr5, Tlr8
regulation of Rho protein signal transduction	Arhgdib, Arhgef6, Prex1, Vav3
response to hypoxia	Acvrl1, Cd24a, Cryab, Dpp4, Epas1, F7, Prkcb, Ptgis, Sod3, Vegfd
response to organic cyclic compound	Btg2, Ephx1, Icam1, Lum, Lyn
Rho guanyl-nucleotide exchange factor activity	Arhgef6, Dock10, Prex1, Vav3
ruffle	Aif1, Frmd4b, Gas7, Lcp1, Rinl, Samsn1
ruffle organization	Csf1r // Mir6983, Plek
signal transducer activity	Adgre1, Adgre5 // Mir1668, Aplnr, C3ar1, C5ar1, Calcrl, Ccr1, Ccr2, Ccr5, Cysltr1, Gng5, Gpr157, Gpr160, Gpr171, Gpr34, Gpr65, Ltb4r1, P2ry10, P2ry12, P2ry6, Plcb2, Ptafr, S1pr3, Ticam2
signal transduction	Acvrl1, Adgre1, Adgre5 // Mir1668, Aplnr, Arhgap30, Arrdc4, C3ar1, C5ar1, Calcrl, Ccr1, Ccr2, Ccr5, Cd48, Cysltr1, Dapk1, Gpr157, Gpr160, Gpr171, Gpr34, Gpr65, Grb10, Hmha1, Il1rl2, Iqgap2, Ltb4r1, Lyn, Naa10 // Arhgap4, Ophn1, P2ry10, P2ry12, P2ry6, Plcb2, Ptafr, Rassf4 // Mir7043, S1pr3, Ticam2, Tlr1, Tlr13, Tlr4, Tlr5, Tlr7, Tlr8
steroid binding	Igf1, Ugt1a1
stimulatory C-type lectin receptor signaling pathway	Klre1, Klrk1, Syk
T cell costimulation	Cd24a, Cd28, Dpp4, Tnfsf14
toll-like receptor signaling pathway	Tlr1, Tlr4, Tlr5, Tlr7, Tlr8, Unc93b1
transmembrane receptor protein tyrosine kinase signaling pathway	Csf1r // Mir6983, Dok2, Lyn, Shc2, Syk
transmembrane receptor protein tyrosine kinase signaling pathway	Csf1r // Mir6983, Dok2, Lyn, Shc2, Syk
transmembrane signaling receptor activity	Adgrd1, Adgre1, Adgre5 // Mir1668, Calcrl, Gpr157, Klre1, Mrc1, Tlr1, Tlr4, Tlr5, Tlr7, Trem2b
